# Supplementary material for: Draft genome of Dugesia japonica provides insights into conserved regulatory elements of the brain restriction gene nou-darake in planarians
Source: Zoological Lett. 2018 Aug 29;4:24. doi: 10.1186/s40851-018-0102-2 (PMC6114478; doi:10.1186/s40851-018-0102-2)
Supplement: Supplementary file 2 — Repbase annotation of repeat sequences on the fosmid DJF-016O13. (XLSX 15 kb) [file 40851_2018_102_MOESM2_ESM.xlsx]

## Sheet: Sheet1
Additional File 2. Repbase annotation of repeat sequences on the fosmid DJF-016O13
From	To	Name	From	To	Class	Dir	Sim	Pos/Mm:Ts	Score
79	121	ERV7b_MD_I	1225	1266	ERV	d	0.7907	1.3333	213
887	1011	Helitron-2_EPa	1789	1895	DNA/Helitron	c	0.7719	1.4545	239
1064	1119	PtConagree_LTR	683	742	LTR	c	0.7719	1.5714	220
1835	2624	Gypsy3-SM_I	3298	4092	LTR/Gypsy	c	0.6548	1.8148	1275
2881	3335	Gypsy3-SM_I	1673	2131	LTR/Gypsy	c	0.7052	1.68	1447
3511	3591	Gypsy-142_AA-I	2137	2211	LTR/Gypsy	c	0.7532	2.6667	243
3993	4044	hATm-1_HM	2112	2168	DNA/hAT	d	0.8148	2	209
4059	4109	Polinton-1_TC	1909	1957	DNA/Polinton	c	0.8	2.25	213
4129	4178	L1-64_ACar	2499	2549	NonLTR/L1	d	0.7647	1.375	221
4430	4521	P-2_Hrobusta	557	641	DNA/P	d	0.9318	1.5	533
4718	4916	TDD4	2874	3073	DNA/Ginger2	d	0.702	1.4375	259
5077	5138	Penelope-13_HM	2900	2955	NonLTR/Penelope	c	0.7759	1.1	237
5299	5338	SINE2-1_AP	1160	1199	NonLTR/SINE/SINE2	d	0.85	3	203
5603	5662	L1_AC_10	4538	4597	NonLTR/L1	c	0.8197	1.75	242
6419	6581	Polinton-3_HM	30917	31070	DNA/Polinton	c	0.7375	2	221
6585	6806	MuDR-12_GM	8219	8444	DNA/MuDR	c	0.7354	1.7273	265
6991	7100	LTR1_AO	322	449	LTR	d	0.7826	2	243
8008	8351	DNA-1_CQ	1286	1595	DNA	d	0.7015	2.1818	236
8551	10297	Gypsy14-SM_I	1321	3075	LTR/Gypsy	c	0.6673	1.8902	2675
10968	11040	hAT-2_GM	2404	2472	DNA/hAT	d	0.7465	2	229
11543	11734	P-12_HM	3543	3709	DNA/P	d	0.7457	2.7273	219
12293	12337	Gypsy-1_DSim-I	5910	5954	LTR/Gypsy	c	0.7556	1.2222	211
12938	12990	L1MB5	1	53	NonLTR/L1	d	0.717	1.1538	220
13136	13170	BEL-6_DWil-I	2559	2595	LTR/BEL	c	0.8889	3	216
13237	13405	Polinton3_SM	2662	2835	DNA/Polinton	c	0.7679	1.8667	346
13467	13494	Polinton2_SM	872	899	DNA/Polinton	c	0.9643	99	216
14214	14264	Gypsy-7_XT-I	3761	3814	LTR/Gypsy	d	0.7736	1.4286	224
14680	14739	Gypsy-21_ST-LTR	1478	1550	LTR/Gypsy	c	0.8065	1.25	264
15365	15418	Hoyak3	1922	1975	DNA/hAT	c	0.8	1.8	225
15654	15692	HELITRON1_CE	743	779	DNA/Helitron	c	0.8205	1	212
15695	15783	REP-6_LMi	8488	8576	Interspersed_Repeat	d	0.7303	1.7273	204
16139	16201	RTE-7_LMi	1536	1597	NonLTR/RTE	d	0.746	1.3333	214
16259	16419	DNA-1-7_DR	680	851	DNA	c	0.7988	1.8	574
16533	17015	DNA-1_CQ	1084	1588	DNA	c	0.7886	3	650
17243	17312	Gypsy-3_AA-I	3746	3812	LTR/Gypsy	d	0.7246	1.7	212
17443	17694	Gypsy3-SM_I	269	523	LTR/Gypsy	d	0.6561	1.5682	270
17865	17910	Gypsy-53_GA-I	852	897	LTR/Gypsy	d	0.8043	1.8	242
18030	18091	CHARLIE10	2585	2644	DNA/hAT	c	0.7377	1.4	205
18167	18234	Nematis_Pp	81	143	NonLTR/Penelope	c	0.7846	1.6667	250
18244	18300	Gypsy13-SM_I	942	1001	LTR/Gypsy	d	0.7586	2.6	243
18407	21464	Gypsy6-SM_I	1299	4424	LTR/Gypsy	d	0.6932	1.7953	6915
21524	21995	DNA6-1_CQ	925	1374	DNA	c	0.7748	4.3333	338
22088	22229	ERE1_EH	4721	4865	Interspersed_Repeat	c	0.7192	1.6111	204
22269	23083	Gypsy14-SM_I	3547	4366	LTR/Gypsy	c	0.6517	1.8195	1068
23132	23181	IS3EU-2_CGi	3138	3188	DNA/IS3EU	c	0.8367	1.5	223
23558	23596	MARINER12_CB	1163	1204	DNA/Mariner	d	0.85	1.6667	222
23957	24023	PIGGYB_SM	4412	4477	DNA/piggyBac	c	0.7576	2.3333	213
24962	24996	Polinton-3_HM	30843	30877	DNA/Polinton	c	0.8571	1.6667	206
25373	25476	hAT-4_EPa	2581	2668	DNA/hAT	d	0.7802	1.7778	236
25718	25781	DNA9-3D_Mad	56	118	DNA	d	0.7656	2.1667	207
25813	25914	Gypsy-7_DFi-I	322	429	LTR/Gypsy	c	0.7624	2.125	255
26074	26123	hATw-1_HM	6778	6826	DNA/hAT	d	0.8039	1.1667	218
26284	26349	LIMPET1	424	492	DNA/MuDR	d	0.7353	1.5	219
26420	26874	Gypsy14-SM_I	2726	3181	LTR/Gypsy	c	0.6756	1.8667	1107
26998	27095	Helitron-1_PTr	2156	2249	DNA/Helitron	d	0.7912	2.5	238
27167	27288	MuDR-21_VV	10410	10531	DNA/MuDR	d	0.7692	1.8	222
27620	27703	L1_Canid2_5end	2533	2609	NonLTR/L1	c	0.7625	2.3333	255
27792	28088	Gypsy14-SM_I	103	392	LTR/Gypsy	c	0.6469	1.9783	354
28278	28361	Polinton-1_DR	17962	18040	DNA/Polinton	d	0.7952	1.4286	233
28472	29318	Mariner-44_HSal	230	1109	DNA/Mariner	d	0.6702	1.8947	1461
31376	31430	MtPH-A6-1-Ia	766	818	DNA/Harbinger	c	0.7963	3.3333	201
32197	32684	GLT2_SM	1474	2022	LTR	c	0.8156	1.9667	1483
33298	33382	Gypsy-17_PBa-I	7715	7798	LTR/Gypsy	c	0.7262	1.3846	244
33479	33522	DIRS-2_ACal	5460	5502	LTR/DIRS	c	0.8182	1.75	247
33756	33826	ATCOPIA91_I	932	992	LTR/Copia	d	0.7969	1.8	223
34394	34438	hAT-23_DR	2458	2501	DNA/hAT	c	0.8	1.1429	246
35059	35201	R5-1_SM	4797	4935	NonLTR/NeSL	c	0.7174	1.9444	243
35954	36044	ERE1_EH	2558	2661	Interspersed_Repeat	d	0.8125	2.75	262
36226	36364	Polinton3_SM	2547	2678	DNA/Polinton	c	0.8947	4.3333	715
37262	37325	Gypsy4-I_Dmoj	830	886	LTR/Gypsy	c	0.75	1.3333	210
37337	37428	MuDR-4_TC	516	596	DNA/MuDR	d	0.7857	1.8571	233
37532	37636	Polinton2_SM	3739	3843	DNA/Polinton	c	0.8286	1.3846	613
