# Supplementary material for: Draft genome of Dugesia japonica provides insights into conserved regulatory elements of the brain restriction gene nou-darake in planarians
Source: Zoological Lett. 2018 Aug 29;4:24. doi: 10.1186/s40851-018-0102-2 (PMC6114478; doi:10.1186/s40851-018-0102-2)
Supplement: Supplementary file 3 — De novo assembly by De Bruijn Graph algorithm. (XLSX 10 kb) [file 40851_2018_102_MOESM3_ESM.xlsx]

## Sheet: Sheet1
Additional File 3. De novo assembly by De Bruijn Graph algorithm
Software	*Pre-overlap	**SOAP Corrector	kmer	Contig N50	Longest Contig	Scaffold N50	Longest	Total Scaffold Size
							Scaffold
Velvet v1.0	No	No	37	157 bp	6 kb	-----	-----	0.2945Gb
SOAPdenovo v1.3	No	No	23	217 bp	7 kb	516 bp	17 kb	0.2736 Gb
SOAPdenovo V1.3	No	No	31	279 bp	19 kb	481 bp	61 kb	0.4047 Gb
SOAPdenovo v1.5	No	No	64	288bp	10 kb	587 bp	12 kb	0.5054 Gb
SOAPdenovo v1.3	Yes	No	31	811 bp	100 kb	1222 bp	126 kb	0.5719 Gb
SOAPdenovo v1.3	Yes	Yes	31	343 bp	180 kb	497 bp	315 kb	0.53789 Gb
SOAPdenovo v1.5	Yes	Yes	45	323 bp	7 kb	655 bp	31 kb	0.6042 Gb
*: Pair-end reads derived from very short insert DNA libraries () could be overlapped to generate longer reads
**: SOAP corrector could remove abnormal kmers before assembly
