# Supplementary material for: Draft genome of Dugesia japonica provides insights into conserved regulatory elements of the brain restriction gene nou-darake in planarians
Source: Zoological Lett. 2018 Aug 29;4:24. doi: 10.1186/s40851-018-0102-2 (PMC6114478; doi:10.1186/s40851-018-0102-2)
Supplement: Supplementary file 4 — Gene ontology annotation. (XLSX 11 kb) [file 40851_2018_102_MOESM4_ESM.xlsx]

## Sheet: Sheet1
Additional File 4. Gene ontology annotation
	Ontology type	Number	Percentage (%)
Cellular Component	extracellular region	895	5.7
	extracellular region part	495	3.2
	cell	13946	89.4
	cell part	13946	89.4
	membrane-enclosed lumen	4308	27.6
	envelope	1083	6.9
	macromolecular complex	4990	32
	organelle	11516	73.8
	organelle part	8326	53.4
	extracellular region part	495	3.2
	organelle part	8326	53.4
	synapse part	641	4.1
	cell part	13946	89.4
	synapse	923	5.9
	synapse part	641	4.1
	Ontology type	Number	Percentage (%)
Biological Process	reproduction	3375	21.6
	cellular component biogenesis	3324	21.3
	developmental process	8268	53
	cellular component organization	7007	44.9
	death	3261	20.9
	reproductive process	2957	19
	immune system process	3042	19.5
	response to stimulus	7601	48.7
	multicellular organismal process	9264	59.4
	anatomical structure formation	3746	24
	multi\-organism process	1397	9
	establishment of localization	5436	34.8
	biological adhesion	921	5.9
	metabolic process	10821	69.4
	viral reproduction	940	6
	rhythmic process	292	1.9
	pigmentation	9645	61.8
	locomotion	2549	16.3
	localization	6865	44
	growth	2222	14.2
	cellular process	13255	85
	cell killing	72	0.5
	biological regulation	10467	67.1
	Ontology type	Number	Percentage (%)
Molecular Function	electron carrier activity	79	0.5
	molecular transducer activity	1210	7.8
	enzyme regulator activity	1105	7.1
	transcription regulator activity	870	5.6
	catalytic activity	7287	46.7
	binding	12328	79
	antioxidant activity	35	0.2
	auxiliary transport protein activity	182	1.2
	metallochaperone activity	4	0
	chemorepellent activity	2	0
	translation regulator activity	221	1.4
	structural molecule activity	758	4.9
	chemoattractant activity	16	0.1
	transporter activity	1522	9.8
